# Supplementary material for: Novel genetic variants of KHDC3L and other members of the subcortical maternal complex associated with Beckwith–Wiedemann syndrome or Pseudohypoparathyroidism 1B and multi-locus imprinting disturbances
Source: Clin Epigenetics. 2022 May 28;14:71. doi: 10.1186/s13148-022-01292-w (PMC9148495; doi:10.1186/s13148-022-01292-w)
Supplement: Supplementary file 3 — Additional file 3: Table S1. DNA methylation values of imprinted loci obtained by methylome array. [file 13148_2022_1292_MOESM3_ESM.xlsx]

## Sheet: Sheet1
Table S1. DNA methylation values of imprinted loci analyzed in the patients whose mothers are carriers of missense variants of genes encoding proteins of the subcortical maternal complex (SCMC)
	Ctrls average	St dev	P1-BWS	P2-BWS	P3-BWS	P4-BWS	P5-BWS	P6-BWS	Ctrls average	St dev	P7-BWS	P8-PHP1B	Ctrls average	St dev	P9-PHP1B	P10-PHP1B
SCMC gene			KHDC3L	PADI6	NLRP5, NLRP4	NLRP5	NLRP2	NLRP2			PADI6	NLRP2			NLRP2	NLRP2
DMRs
PPIEL:Ex1-DMR	0.65	0.0480877	0.621448	0.482807	0.570527	0.608874	0.664196	0.579655	0.66	0.04	0.58	0.54	ND	ND	ND	ND
DIRAS3:Ex2-DMR	0.49	0.0229518	0.540171	0.452154	0.49688	0.469443	0.51408	0.483979	0.56	0.12	0.47	0.24	ND	ND	ND	ND
DIRAS3:TSS-DMR	0.48	0.0246859	0.605573	0.464875	0.343549	0.479625	0.508817	0.435897	0.53	0.07	0.5	0.53	0.79	0.0266667	0.34	0.86
ZDBF2/GPR1:IG-DMR	0.6	0.0366919	0.374438	0.635616	0.627746	0.494265	0.52875	0.522751	0.6	0.1	0.59	0.83	ND	ND	ND	ND
NAP1L5:TSS-DMR	0.56	0.0169648	0.403917	0.488337	0.524154	0.530027	0.418186	0.47727	0.59	0.08	0.58	0.56	0.74	0.0333333	0.77	0.66
FAM50B:TSS-DMR	0.52	0.0125246	0.491521	0.513209	0.52953	0.506165	0.532757	0.515669	0.52	0.06	0.52	0.53	0.61	0.03	0.47	0.58
PLAGL1:alt-TSS-DMR	0.55	0.00926964	0.398122	0.406189	0.408713	0.25296	0.522433	0.393896	0.57	0.06	0.54	0.21	0.65	0.0333333	0.71	0.64
GRB10:alt-TSS-DMR	0.46	0.0253352	0.322187	0.430842	0.314428	0.411763	0.42803	0.402806	0.55	0.09	0.57	0.48	0.53	0.04	0.62	0.45
PEG10:TSS-DMR	0.52	0.0618159	0.0756615	0.500043	0.446373	0.358909	0.373181	0.276912	0.51	0.07	0.49	0.5	0.58	0.0233333	0.56	0.46
MEST:alt-TSS-DMR	0.55	0.0176438	0.446214	0.539585	0.527212	0.503493	0.529902	0.479064	0.56	0.07	0.54	0.22	0.63	0.04	0.21	0.59
HTR5A:TSS-DMR	0.56	0.0171566	0.546275	0.542784	0.589244	0.528751	0.580475	0.553247	0.53	0.11	0.45	0.53	ND	ND	ND	ND
ERLIN2:Int6-DMR	0.51	0.0416704	0.385156	0.558475	0.347002	0.405531	0.517058	0.441106	0.5	0.07	0.51	0.2	ND	ND	ND	ND
PEG13:TSS-DMR	0.58	0.0162349	0.599202	0.588568	0.611325	0.591703	0.596716	0.596767	0.62	0.09	0.58	0.35	0.66	0.0233333	0.61	0.55
INPP5F:Int2-DMR	0.69	0.0201481	0.723035	0.693148	0.681612	0.657369	0.685223	0.684334	0.7	0.09	0.63	0.64	0.75	0.09	0.92	0.79
H19/IGF2:IG-DMR	0.59	0.0147491	0.595195	0.579253	0.600904	0.562614	0.605607	0.589195	0.58	0.08	0.58	0.55	0.75	0.0333333	0.79	0.64
IGF2:Ex9-DMR	0.5	0.0195511	0.525872	0.504782	0.519123	0.538075	0.47625	0.513113	0.56	0.05	0.49	ND	ND	ND	ND	ND
KCNQ1OT1:TSS-DMR	0.49	0.0174729	0.178804	0.116842	0.218144	0.162946	0.207051	0.172025	0.54	0.07	0.27	0.55	0.65	0.03	0.79	0.64
RB1:Int2-DMR	0.52	0.017528	0.433232	0.556415	0.47606	0.47694	0.517255	0.498269	0.55	0.11	0.5	0.46	0.64	0.03	0.68	0.57
MEG3:TSS-DMR	0.56	0.0104091	0.569136	0.562785	0.576804	0.553597	0.56699	0.563375	0.56	0.09	0.55	0.56	0.65	0.0266667	0.67	0.59
MKRN3:TSS-DMR	0.83	0.0130266	0.844248	0.832139	0.844954	0.838086	0.841215	0.825082	ND	ND	ND	ND	ND	ND	ND	ND
MAGEL2:TSS-DMR	0.47	0.0184065	0.49645	0.49206	0.497327	0.497412	0.498572	0.489959	ND	ND	ND	ND	ND	ND	ND	ND
NDN:TSS-DMR	0.48	0.0149443	0.523476	0.492577	0.461388	0.489568	0.487692	0.48755	ND	ND	ND	ND	0.4	0.0433333	0.56	0.43
SNRPN:alt-TSS-DMR	0.58	0.0128967	0.582547	0.601234	0.605878	0.587293	0.583602	0.594553	ND	ND	ND	ND	ND	ND	ND	ND
SNRPN:Int1-DMR1	0.36	0.0326466	0.494347	0.513613	0.533233	0.39932	0.591036	0.514925	ND	ND	ND	ND	ND	ND	ND	ND
SNRPN:Int1-DMR2	0.53	0.0497285	0.389078	0.408858	0.462724	0.437774	0.407204	0.428899	ND	ND	ND	ND	ND	ND	ND	ND
SNURF:TSS-DMR	0.53	0.0147143	0.539049	0.52974	0.54279	0.525607	0.53802	0.537817	0.54	0.06	0.53	0.49	0.48	0.03	0.46	0.4
IGF1R:Int2-DMR	0.52	0.0568676	0.507231	0.349307	0.449254	0.330523	0.611014	0.465017	0.54	0.06	0.38	0.33	ND	ND	ND	ND
ZNF597:TSS-DMR	0.49	0.0366977	0.298072	0.610358	0.561031	0.448507	0.432068	0.443707	0.45	0.06	0.45	0.46	0.71	0.03	0.83	0.72
ZNF331:alt-TSS-DMR1	0.33	0.0436572	0.629058	0.146024	0.549764	0.449099	0.4228	0.392188	0.41	0.11	0.38	0.29	0.48	0.04	0.38	0.26
ZNF331:alt-TSS-DMR2	0.4	0.0534537	0.745703	0.171854	0.706166	0.551762	0.573053	0.530369	0.49	0.08	0.48	0.52	ND	ND	ND	ND
PEG3:TSS-DMR	0.56	0.00770798	0.55539	0.529628	0.566615	0.557106	0.537605	0.549022	0.58	0.08	0.54	0.54	0.45	0.0266667	0.53	0.44
MCTS2P:TSS-DMR	0.46	0.0206593	0.492767	0.49631	0.519424	0.48519	0.507372	0.499226	0.47	0.05	0.46	0.48	0.59	0.03	0.12	0.61
NNAT:TSS-DMR	0.73	0.0363969	0.625302	0.668326	0.616246	0.738585	0.501143	0.629867	0.69	0.09	0.6	0.6	0.75	0.05	0.7	0.79
L3MBTL1:alt-TSS-DMR	0.52	0.0292701	0.530214	0.481989	0.532927	0.516689	0.530614	0.477049	0.54	0.06	0.55	0.43	0.64	0.0366667	0.61	0.57
GNAS-NESP:TSS-DMR	0.53	0.00673393	0.598127	0.612868	0.617509	0.547597	0.691487	0.647584	0.53	0.07	0.53	0.68	0.52	0.0133333	0.97	0.81
GNAS-AS1:TSS-DMR	0.5	0.0122491	0.329063	0.388051	0.351683	0.417248	0.284081	0.32332	0.48	0.08	0.46	0.31	ND	ND	ND	ND
GNAS-XL:Ex1-DMR	0.52	0.00864939	0.403532	0.418207	0.416773	0.490386	0.30648	0.372574	0.53	0.05	0.53	0.37	0.7	0.04	0.1	0.11
GNAS-A/B:TSS-DMR	0.52	0.00909643	0.425306	0.414643	0.424004	0.495179	0.322685	0.385753	0.52	0.09	0.53	0.36	0.54	0.0266667	0.14	0.17
SNU13:alt-TSS-DMR	0.39	0.0782428	0.579883	0.579243	0.248755	0.442402	0.505608	0.440975	0.48	0.03	0.2	0.18	ND	ND	ND	ND
Values exceeding +/- 3 standard deviation from average of controls are in blue (-) or red (+).
Patients 1-6 & 8 were analyzed by the Illumina Infinium methylation 850 k and patient 7 using HM450k bead chip arrays. Patients 9-10 were investigated using a Illumina custom methylation array.
Average of Controls (Ctrls) and standard deviation (St dev) values are reported in columns B and C for assay of patients 1-6, columns J and K for assay of patients 7-8 and columns N and O for patients 9-10.
The DMRs in bold are those whose methylation is diagnostic for BWS or PHP1B.
